# Supplementary material for: Sex Differences in Oxycodone/Naloxone vs. Tapentadol in Chronic Non-Cancer Pain: An Observational Real-World Study
Source: Biomedicines. 2022 Oct 2;10(10):2468. doi: 10.3390/biomedicines10102468 (PMC9598624; doi:10.3390/biomedicines10102468)
Supplement: Supplementary file 1 [file biomedicines-10-02468-s001.zip]

Archive with 1 entries (1 files):
- biomedicines-1863642-supplementary.pdf
